# Supplementary material for: Acidic pH can attenuate immune killing through inactivation of perforin
Source: EMBO Rep. 2025 Jan 9;26(4):929–47. doi: 10.1038/s44319-024-00365-6 (PMC11850619; doi:10.1038/s44319-024-00365-6)
Supplement: Supplementary file 3 — Source data Fig. 1 [file 44319_2024_365_MOESM3_ESM.zip]

Archive with 18 entries (11 files):
- Figure 1/
- Figure 1/1A/
- Figure 1/1A/1A.xlsx
- Figure 1/1B/
- Figure 1/1B/1B.xlsx
- Figure 1/1C/
- Figure 1/1C/1C CD107 AF488 CD8 BV421 CAR-myc AF647 pH 6 +Targets.fcs
- Figure 1/1C/1C CD107 AF488 CD8 BV421 CAR-myc AF647 pH 6 -Targets.fcs
- Figure 1/1C/1C CD107 AF488 CD8 BV421 CAR-myc AF647 pH 6.2 +Targets.fcs
- Figure 1/1C/1C CD107 AF488 CD8 BV421 CAR-myc AF647 pH 6.2 -Targets.fcs
- Figure 1/1C/1C CD107 AF488 CD8 BV421 CAR-myc AF647 pH 7.4 +Targets.fcs
- Figure 1/1C/1C CD107 AF488 CD8 BV421 CAR-myc AF647 pH 7.4 -Targets.fcs
- Figure 1/1D/
- Figure 1/1D/1D.xlsx
- Figure 1/1E/
- Figure 1/1E/1E.xlsx
- Figure 1/1F/
- Figure 1/1F/1F.xlsx
