# Supplementary material for: Acidic pH can attenuate immune killing through inactivation of perforin
Source: EMBO Rep. 2025 Jan 9;26(4):929–47. doi: 10.1038/s44319-024-00365-6 (PMC11850619; doi:10.1038/s44319-024-00365-6)
Supplement: Supplementary file 3 — Source data Fig. 1 [file 44319_2024_365_MOESM3_ESM.zip › Figure 1/1A/1A.xlsx]

## Sheet: Sheet1
Immune killing of hCD19 transduced U937 (target, T) by anti-hCD19 CAR T (effector, E) at different E/T ratios and pH (biological triplicate). Values represent % target cells killed assessed by 51Cr release assay.
E/T ratio	pH 7.4	pH 7.4	pH 7.4	pH 6.5	pH 6.5	pH 6.5	ph 6.3	ph 6.3	ph 6.3	pH 6.2	pH 6.2	pH 6.2	pH 6.1	pH 6.1	pH 6.1	pH 6.0	pH 6.0	pH 6.0
10	67.3303	90.1762	73.6726	57.5417	56.3303	39.4693	32.8188	53.6707	45.9237	26.1675	45.0182	36.0288	14.9366	29.0246	26.3764	7.14952	7.42932	5.66372
5	55.7197	75.376	31.6849	49.5211	48.2618	27.6013	22.0561	45.5512	32.0533	16.1929	36.1626	21.5802	7.79688	24.2351	13.8704	3.031	4.55168	2.10508
2.5	43.4482	58.215	14.7247	26.3113	40.4075	12.4357	16.9827	38.621	16.393	8.5449	32.2242	8.26103	3.65677	18.5368	6.33345	1.56137	2.78317	0.145576
1.25	24.3728	26.6676	9.39254	21.7179	24.1438	4.5673	9.81396	30.6127	6.09876	3.77754	16.3052	3.93192	2.06866	10.7533	0.982114	1.36533	1.8697	1.21907
0.625	14.1518	15.3195	8.19837	10.3317	14.4645	3.05643	3.11873	15.5242	4.41379	2.12748	10.1428	0.83301	1.29498	4.75489	0.363888	0.990011	0.27436	0.018836
0.3125	9.31083	9.33979	3.34949	4.97423	7.78608	-0.22604	1.62086	8.63489	0.513255	1.31768	5.38689	1.69462	0.715128	2.09716	-0.26811	0.594902	-0.11491	-0.98369
0.15625	5.49186	5.38277	2.25108	5.08747	3.3904	-0.55729	0.106147	3.51516	0.752729	0.648614	1.34409	0.401537	0.718725	1.18007	-0.86391	0.936559	0.371021	-0.52784
