# Supplementary material for: Acidic pH can attenuate immune killing through inactivation of perforin
Source: EMBO Rep. 2025 Jan 9;26(4):929–47. doi: 10.1038/s44319-024-00365-6 (PMC11850619; doi:10.1038/s44319-024-00365-6)
Supplement: Supplementary file 3 — Source data Fig. 1 [file 44319_2024_365_MOESM3_ESM.zip › Figure 1/1B/1B.xlsx]

## Sheet: Sheet1
Immune killing of hCD19 transduced U937 (target, T) by anti-hCD19 CAR T (effector, E) at different E/T ratios and pH 7.4 and 6, and after changing pH from 6 to 7.4 (biological triplicate). Values represent % target cells killed assessed by 51Cr release assay.
E/T ratio	pH 7.4	pH 7.4	pH 7.4	pH 6	pH 6	pH 6	pH 6 -> pH 7.4	pH 6 -> pH 7.4	pH 6 -> pH 7.4
10	12.1399	7.29628	3.84366	70.504	55.0341	56.1836	71.4363	48.4726	46.8998
5	5.48579	3.20572	0.263892	55.9281	45.4644	35.2096	55.4441	39.1506	32.3551
2.5	1.62299	2.4806	1.02506	42.5243	35.4642	21.7781	39.6246	24.8905	19.1125
1.25	0.747218	1.66472	1.95106	21.9342	21.3687	12.1679	21.2142	18.705	11.8979
0.625	0.935058	1.53948	1.22261	12.1387	12.5737	4.6399	12.511	6.48097	6.5654
0.3125	0.006857	-0.84124	-1.71727	9.38849	4.85458	0.773026	6.47193	5.64825	2.92234
0.15625	0.59566	0.077075	-0.4247	6.36735	8.22675	2.62238	4.25646	3.17227	1.82297
