# Supplementary material for: Acidic pH can attenuate immune killing through inactivation of perforin
Source: EMBO Rep. 2025 Jan 9;26(4):929–47. doi: 10.1038/s44319-024-00365-6 (PMC11850619; doi:10.1038/s44319-024-00365-6)
Supplement: Supplementary file 3 — Source data Fig. 1 [file 44319_2024_365_MOESM3_ESM.zip › Figure 1/1D/1D.xlsx]

## Sheet: Sheet1
Degranulation and immune killing capacity of OTI CTLs carrying different mutations provided by Noori et al. Immune killing values generated by fitting immune killing data from 51Cr release assays with Michaelis-Menten kinetics. Values normalized to WT (=100 %).
Mutation	% degranulation	% degranulation	% immune killing
WT	100	100	100
STXBP2 P334L	50.6329	75.2688	82.3394
MUNC13D R414C	59.2105	44.6154	52.6293
MUNC13D A918D	47.3684	40	44.5
STXBP2 L243R	29.1139	25.8065	31.1144
