# Supplementary material for: Acidic pH can attenuate immune killing through inactivation of perforin
Source: EMBO Rep. 2025 Jan 9;26(4):929–47. doi: 10.1038/s44319-024-00365-6 (PMC11850619; doi:10.1038/s44319-024-00365-6)
Supplement: Supplementary file 3 — Source data Fig. 1 [file 44319_2024_365_MOESM3_ESM.zip › Figure 1/1E/1E.xlsx]

## Sheet: Sheet1
Degranulation and immune killing capacity of anti-CD19 CAR Ts at different pH. Immune killing values generated by fitting immune killing data from 51Cr release assays with Michaelis-Menten kinetics. Values normalized to pH 7.4 (=100 %).
N/A, not available
pH	% degranulation	% degranulation	% degranulation	% immune killing
7.4	100	100	100	100
6.5	61.5385	N/A	N/A	70.0455
6.3	53.8462	N/A	N/A	60.8187
6.2	50.7692	N/A	N/A	36.0499
6.1	47.6923	N/A	N/A	20.0265
6	41.5385	48.7805	42.1053	3.5226
