# Supplementary material for: Acidic pH can attenuate immune killing through inactivation of perforin
Source: EMBO Rep. 2025 Jan 9;26(4):929–47. doi: 10.1038/s44319-024-00365-6 (PMC11850619; doi:10.1038/s44319-024-00365-6)
Supplement: Supplementary file 3 — Source data Fig. 1 [file 44319_2024_365_MOESM3_ESM.zip › Figure 1/1F/1F.xlsx]

## Sheet: Sheet1
Degranulation and immune killing capacity of anti-CD19 CAR Ts at different pH. Immune killing values generated by fitting immune killing data from 51Cr release assays with Michaelis-Menten kinetics. Values normalized to pH 7.4 (=100 %).
N/A, not available
pH	% degranulation	% degranulation	% degranulation	% immune killing
7.4	100	100	100	100
6.6	77.0492	N/A	N/A	74.1693
6.3	57.377	N/A	N/A	65.8618
6	52.459	66.6667	50	4.65344
