# Supplementary material for: Acidic pH can attenuate immune killing through inactivation of perforin
Source: EMBO Rep. 2025 Jan 9;26(4):929–47. doi: 10.1038/s44319-024-00365-6 (PMC11850619; doi:10.1038/s44319-024-00365-6)
Supplement: Supplementary file 4 — Source data Fig. 2 [file 44319_2024_365_MOESM4_ESM.zip]

Archive with 24 entries (16 files):
- Figure 2/
- Figure 2/2A/
- Figure 2/2A/2A.xlsx
- Figure 2/2B/
- Figure 2/2B/2B, Empty, ALFA-PRF.tif
- Figure 2/2B/2B, Empty, F-actin.tif
- Figure 2/2B/2B, pH 6, ALFA-PRF.tif
- Figure 2/2B/2B, pH 6, F-actin.tif
- Figure 2/2B/2B, pH 7.4, ALFA-PRF.tif
- Figure 2/2B/2B, pH 7.4, F-actin.tif
- Figure 2/2C/
- Figure 2/2C/2C, +SIINFEKL, pH 6.fcs
- Figure 2/2C/2C, +SIINFEKL, pH 7.4.fcs
- Figure 2/2C/2C, -SIINFEKL, pH 7.4.fcs
- Figure 2/2D/
- Figure 2/2D/2D, +SIINFEKL, pH 6.fcs
- Figure 2/2D/2D, +SIINFEKL, pH 7.4.fcs
- Figure 2/2D/2D, -SIINFEKL, pH 7.4.fcs
- Figure 2/2E/
- Figure 2/2E/2E.xlsx
- Figure 2/2F/
- Figure 2/2F/2F.xlsx
- Figure 2/2G/
- Figure 2/2G/2G.xlsx
