# Supplementary material for: Acidic pH can attenuate immune killing through inactivation of perforin
Source: EMBO Rep. 2025 Jan 9;26(4):929–47. doi: 10.1038/s44319-024-00365-6 (PMC11850619; doi:10.1038/s44319-024-00365-6)
Supplement: Supplementary file 4 — Source data Fig. 2 [file 44319_2024_365_MOESM4_ESM.zip › Figure 2/2A/2A.xlsx]

## Sheet: Sheet1
Area of ALFA-PRF release per cell engaged in an artifical synapse with the glass cover slip, imaged by total internal reflection fluorescence microscupy.
Values in square microns from two biological replicates.
Empty	Empty	pH 6	pH 6	pH 7.4	pH 7.4
0.03	0.04	15.38	37.25	1.47	102.38
0.06	0	0.25	39.2	15	78.73
0	0	9.71	2.33	4.53	122.61
0.06	0	3.29	0.49	33.37	8.68
0.07	0	3.2	25.26	63.37	41.42
0.04	0.02	6.8	0.49	0.91	18.78
0.02	0.06	0.02	58.94	42.34	27.79
0	0.06	0.39	0.89	0.11	2.84
0	0	1.39	27.69	25.49	33.83
0.01	0	24.01	16.67	0	35.89
0.1	0	21.13	0.04	11.88	2.9
0	0	0.34	1.58	14.73	72.6
0.02	0.39	12.28	5.68	17.28	13.91
0	0	25.33	0	29.93	6.75
0.05	0	4.46	41.33	0	22.79
0	0.03	0.86	76.01	0.05	24.48
0	0.02	0.51	3.66	1.09	94.18
0	0	80.06	5.2	1.68	10.38
0	0	4.9	0.46	0.54	64.11
0	0	0.22	22.04	0.02	1.31
0.02	0	2.48	0.3	25.16	12.6
0	0.01	47.96	0.02	8.32	7.68
0	0	31.82	3.54	22.02	38.55
0	0.01	0.27	0.75	7.94	2.42
0	0.05	3.19	2.45	0	9.53
0		3.8	12.28	4.02	67.73
0		3.05	3.3	1.91	57.08
0.02		5.42	0.06	0.13	105.55
0.01		1.15	0.48	0.01	49.46
0.5		23.93	6.43	1.24	0.29
0		15.26	32.82	0.24	25.56
0.13		2.06	0.68	0.3	24.22
0		28.19	7.27	184.16	39.35
0		13.65	0.04	1.17	0.17
0.01		4.6	34.86	105.15	32.23
0		0.03	0.21	0	42.29
0		1.07	15.54	0.57	0.41
0		62.31	0	1.07	0.61
0		1.03	1.5	1.14	0
0		26.39	26.58	1.36	4.54
0		1.33	0.94	6.24	64.41
0		22.49	0.24	4.07	46.84
0		23.28	4.57	20.9	25.33
0		0.05	0.15	11.93	74.19
0.07		0.06	0.12	0.37	79.17
0.06		0.63	0	29.02	80.96
0		3.87	10.66	19.52	4.67
0		3.01	75.23	13.93	51.13
0		25.24	0.7	18.64
0.01		19.14	2.31	13.6
0		0.02	6.48	2.96
0.02		0	29.32	16.74
0		3.49	9.75	54.19
0		8.57	0.02	2.18
0.04		0.05	19.3	56.98
0		35.69	0.01	66.99
0		67.95	19.84	0.1
0		0.35	20.75	0.04
0		22.05	0	0.08
0		1.64	0	8.05
0.45		2.65	37.84	3.28
0.02		8.68	0.23	0
0		0.48	5.36	0.11
0		14.39	4.66	2.67
0.2		1.97	3.45	36.8
0		16.74	7.08	3.41
0		0	0.15	2.33
0.11		0.09	0.53	60.59
0		4.09	4.59	0.57
0.04		0.01	3.27	4.43
0.02		1.01	6.02	4.52
0		0.04	2.62	9.56
0		0.01	0
0		7.85	1.08
0.12		0	3.8
0.16		0.44	0.3
0		17.75	35.76
0.31		23.28
0		5.26
		13.67
		0.25
		0.01
		39.82
		0
