# Supplementary material for: Acidic pH can attenuate immune killing through inactivation of perforin
Source: EMBO Rep. 2025 Jan 9;26(4):929–47. doi: 10.1038/s44319-024-00365-6 (PMC11850619; doi:10.1038/s44319-024-00365-6)
Supplement: Supplementary file 4 — Source data Fig. 2 [file 44319_2024_365_MOESM4_ESM.zip › Figure 2/2E/2E.xlsx]

## Sheet: Sheet1
Immune killing ofSIINFEKL pulsed EL4 cells (target, T) by OTI (effector, E) at different E/T ratios and pH 7.4 and 6, and after changing pH from 6 to 7.4 (biological duplicate). Values represent % target cells killed assessed by 51Cr release assay.
E/T ratio	pH 7.4	pH 7.4	pH 6 > pH 7.4	pH 6 > pH 7.4	pH 6	pH 6
10	80.4764	85.6553	75.4263	77.4713	1.81306	3.81159
5	74.6082	77.26	75.2729	73.8032	1.56941	0.945918
2.5	55.9095	71.2483	62.3802	64.8078	3.81392	-1.72702
1.25	49.6698	49.5895	52.3652	41.3192	-0.1599	-2.93871
0.625	38.2554	35.1417	29.2154	17.3986	1.66034	-2.73043
0.3125	24.363	13.2483	21.0369	12.9629	2.53721	-2.26391
0.15625	20.5534	6.28303	11.7276	6.46567	0.738318	-3.25992
0.078125	12.514	3.61155	5.92048	2.09538	1.57188	-2.7317
