# Supplementary material for: Acidic pH can attenuate immune killing through inactivation of perforin
Source: EMBO Rep. 2025 Jan 9;26(4):929–47. doi: 10.1038/s44319-024-00365-6 (PMC11850619; doi:10.1038/s44319-024-00365-6)
Supplement: Supplementary file 4 — Source data Fig. 2 [file 44319_2024_365_MOESM4_ESM.zip › Figure 2/2F/2F.xlsx]

## Sheet: Sheet1
Immune killing of SIINFEKL pulsed EL4 (target, T) by OTI CTLs (effector, E) at different E/T ratios and pH (biological triplicate). Values represent % target cells killed assessed by 51Cr release assay.
One outlier has been removed (blue).
E/T ratio	pH 7.4	pH 7.4	pH 7.4	pH 6.6	pH 6.6	pH 6.6	pH 6.5	pH 6.5	pH 6.5	pH 6.4	pH 6.4	pH 6.4	pH 6.3	pH 6.3	pH 6.3	pH 6.2	pH 6.2	pH 6.2	pH 6.1	pH 6.1	pH 6.1	pH 6.0	pH 6.0	pH 6.0
10	62.5094	85.6553	58.252	57.6311	78.2776	59.3825	48.5768	74.5714	51.6768	44.4198	70.6614	44.5528	39.229	63.3653	20.815	20.5646	44.7705	14.1356	13.1525	28.5567	8.99771	-1.88337	3.81159	2.22036
5	50.2532	77.26	46.6863	31.501	66.6061	39.7429	41.8023	64.8949	37.4823	18.8294	53.7166	21.4387	14.9809	47.2497	7.94327	11.1448	19.193	6.62815	5.48226	15.3984	4.04783	-2.47184	0.945918	-0.60018
2.5	39.222	71.2483	33.4317	36.2273	46.6293	22.2661	31.7491	55.4359	17.1796	9.41119	38.2172	16.6703	8.55981	32.4561	5.91268	5.65464	15.7631	6.75633	3.47648	8.48751	0.873859	-3.30087	-1.72702	0.912562
1.25	24.0482	49.5895	20.9654	26.5113	28.6595	18.1573	17.9836	36.5879	14.1594	8.91759	24.4824	7.08138	9.38041	14.4091	4.38894	2.18564	5.67562	2.93676	2.21102	2.23798	0.643575	-2.92223	-2.93871	-0.87423
0.625	14.8548	35.1417	3.48939	18.6805	17.7562	9.59681	11.5541	28.1354	10.3325	5.34532	16.0474	8.21221	0.887611	10.0798	3.49233	0.276097	4.57544	0.841899	2.26904	1.13988	-0.94485	-2.87061	-2.73043	-0.82139
0.3125	15.346	13.2483	-0.45349	15.8566	5.58321	4.93737	9.42459	19.6965	3.93117	-3.49367	12.9573	7.38329	-0.58349	4.5284	2.12416	-2.25971	2.67942	1.53846	-0.10805	-0.93718	-0.01362	-2.37867	-2.26391	-1.67743
0.15625	7.55222	6.28303	-1.97135	10.9521	1.90412	0.798595	2.32386	13.3441	4.42715	64.40856*	7.00668	5.93859	-0.52756	0.721395	9.90277	-0.13946	-0.62008	2.75236	0.317578	-0.36138	-0.65736	-3.15685	-3.25992	0.816498
0.078125	6.79892	3.61155	-1.30674	11.1976	-4.10649	2.04892	0.637464	9.62459	0.699244	-5.40399	4.88639	7.91698	2.07675	-1.67054	-0.76118	-1.28773	-1.25946	0.585541	2.29277	-0.67383	0.216181	-1.90324	-2.7317	-0.3835
Immune killing of SIINFEKL pulsed EL4 (target, T) by serglycin KO OTI CTLs (effector, E) at different E/T ratios and pH (biological triplicate). Values represent % target cells killed assessed by 51Cr release assay.
E/T ratio	pH 7.4	pH 7.4	pH 7.4	pH 6.6	pH 6.6	pH 6.6	pH 6.5	pH 6.5	pH 6.5	pH 6.4	pH 6.4	pH 6.4	pH 6.3	pH 6.3	pH 6.3	pH 6.2	pH 6.2	pH 6.2	pH 6.1	pH 6.1	pH 6.1	pH 6.0	pH 6.0	pH 6.0
10	78.1073	77.4713	37.4987	70.6524	58.2159	35.2242	68.3456	65.0021	31.644	64.3533	39.284	18.5263	59.3914	23.0865	8.63855	44.6695	17.3453	6.59827	29.5065	10.4308	3.55553	6.82809	7.61477	1.56526
5	68.2838	73.8032	16.6417	62.5604	30.4671	22.4162	55.6262	48.1346	15.5322	52.2005	22.0408	10.9925	31.1824	13.1187	5.69528	35.0481	10.7476	2.17773	16.9023	4.75687	0.021955	5.9699	2.4701	0.23798
2.5	58.9396	64.8078	9.04659	54.9805	16.5736	14.1379	47.7228	32.7533	15.0256	40.7299	15.4604	6.75722	35.1714	6.61764	3.1201	21.0114	8.81561	3.17818	11.1242	3.69385	0.707997	2.10431	1.20324	0.020769
1.25	42.849	41.3192	5.73257	41.4763	9.28736	2.83188	32.402	16.2476	6.53684	27.6135	5.81769	4.30274	24.3791	4.43152	2.92047	13.3586	7.35946	2.2095	6.41105	1.47249	-1.27994	0.602668	4.27262	0.364464
0.625	32.4097	17.3986	3.41358	32.6178	4.95836	-0.02022	26.4648	8.79556	5.89614	22.1752	5.78851	3.68891	20.345	5.18639	-0.22121	6.30778	2.69104	0.259934	3.43534	0.696999	-0.56794	2.17425	4.06367	0.13658
0.3125	19.8465	12.9629	1.86197	27.0373	4.4463	-1.55912	15.0835	4.39441	4.11474	17.2216	3.87816	0.603904	14.5336	2.59241	2.42019	8.61004	2.32721	0.610525	1.59552	1.64691	-0.93043	-1.49183	-1.90915	-1.78096
0.15625	13.3352	6.46567	0.800949	18.1003	3.65945	-0.44829	8.24387	3.60373	4.72607	10.503	6.07798	1.21439	9.7867	1.44859	2.79656	1.66783	4.37265	3.62599	2.48123	2.61795	-1.38907	0.144795	1.66386	1.12444
0.078125	10.4174	2.09538	1.93576	13.4922	3.49849	-1.36756	8.92795	1.75539	2.84565	10.0875	6.51961	1.21217	7.62075	-2.08515	6.7365	4.56866	2.98568	-0.67941	2.16091	-1.47258	-1.28042	2.38177	1.23993	-1.21712
