# Supplementary material for: Acidic pH can attenuate immune killing through inactivation of perforin
Source: EMBO Rep. 2025 Jan 9;26(4):929–47. doi: 10.1038/s44319-024-00365-6 (PMC11850619; doi:10.1038/s44319-024-00365-6)
Supplement: Supplementary file 4 — Source data Fig. 2 [file 44319_2024_365_MOESM4_ESM.zip › Figure 2/2G/2G.xlsx]

## Sheet: Sheet1
Comparison between immune killing of SIINFEKL pulsed EL4 by OTI CTLs and serglycin KO OTI CTLs at different E/T ratios and pH. Values generated by fitting immune killing data from 51Cr release assays with Michaelis-Menten kinetics. Values normalized to pH 7.4 (=100 %).
Effector type	E/T ratio	pH 7.4	pH 6.6	pH 6.5	pH 6.4	pH 6.3	pH 6.2	pH 6.1	pH 6.0
WT OTI CTLs	1	100	72.5203	78.9853	37.1168	24.2678	12.2675	7.08512	0.0448362
WT OTI CTLs	0.25	100	66.953	77.4805	30.5855	19.4296	9.55499	5.45999	0.0340614
WT OTI CTLs	5	100	85.0796	81.8058	59.779	43.4962	24.7312	15.0235	0.102269
SRGN KO OTI CTLs	1	100	60.4927	64.8253	45.2979	34.2004	22.3083	6.83132	2.84008
SRGN KO OTI CTLs	0.25	100	53.7604	58.6321	40.4113	31.4507	19.0583	5.14856	2.17314
SRGN KO OTI CTLs	5	100	76.1259	78.4067	56.502	39.9244	30.9684	14.7221	5.71773
