# Supplementary material for: Acidic pH can attenuate immune killing through inactivation of perforin
Source: EMBO Rep. 2025 Jan 9;26(4):929–47. doi: 10.1038/s44319-024-00365-6 (PMC11850619; doi:10.1038/s44319-024-00365-6)
Supplement: Supplementary file 5 — Source data Fig. 3 [file 44319_2024_365_MOESM5_ESM.zip]

Archive with 12 entries (7 files):
- Figure 3/
- Figure 3/3A/
- Figure 3/3A/3A.xlsx
- Figure 3/3B/
- Figure 3/3B/3B, pH 5.png
- Figure 3/3B/3B, pH 6.5.png
- Figure 3/3B/3B, pH 6.png
- Figure 3/3B/3B, pH 7.4.png
- Figure 3/3C/
- Figure 3/3C/3C.xlsx
- Figure 3/3D/
- Figure 3/3D/3D.xlsx
