# Supplementary material for: Acidic pH can attenuate immune killing through inactivation of perforin
Source: EMBO Rep. 2025 Jan 9;26(4):929–47. doi: 10.1038/s44319-024-00365-6 (PMC11850619; doi:10.1038/s44319-024-00365-6)
Supplement: Supplementary file 5 — Source data Fig. 3 [file 44319_2024_365_MOESM5_ESM.zip › Figure 3/3A/3A.xlsx]

## Sheet: Sheet1
Lysis of SRBCs at different pH over time measured at different wild-type perforin (PRF) concentrations and detected by monitoring turbidity change.
	pH 7.4	pH 7.4	pH 7.4	pH 7.4	pH 7.4	pH 7	pH 7	pH 7	pH 7	pH 7	pH 6.5	pH 6.5	pH 6.5	pH 6.5	pH 6.5	pH 6	pH 6	pH 6	pH 6	pH 6	pH 5.5	pH 5.5	pH 5.5	pH 5.5	pH 5.5
Time (min)	9.8 µg/mL PRF	4.9 µg/mL PRF	1.2 µg/mL PRF	0.15 µg/mL PRF	0.02 µg/mL PRF	9.8 µg/mL PRF	4.9 µg/mL PRF	1.2 µg/mL PRF	0.15 µg/mL PRF	0.02 µg/mL PRF	9.8 µg/mL PRF	4.9 µg/mL PRF	1.2 µg/mL PRF	0.15 µg/mL PRF	0.02 µg/mL PRF	9.8 µg/mL PRF	4.9 µg/mL PRF	1.2 µg/mL PRF	0.15 µg/mL PRF	0.02 µg/mL PRF	9.8 µg/mL PRF	4.9 µg/mL PRF	1.2 µg/mL PRF	0.15 µg/mL PRF	0.02 µg/mL PRF
2	0.99961	0.99961	0.99961	0.978215	0.263528	0.997044	0.999578	0.999578	0.526429	0.0421429	0.987889	0.704481	0.125555	0.0371221	0.0417145	0.156888	0.0739796	0.0739796	0.0650278	0.0222046	0.0920034	0.0378332	0.039123	0.0766495	0.0446464
4	0.99961	0.99961	0.99961	0.987031	0.364529	0.99747	1	1.00126	0.752592	0.0489811	0.996362	0.890865	0.196039	0.0415396	0.0381098	0.17845	0.0826235	0.0762351	0.0652772	0.0251671	0.0922812	0.0366537	0.0379474	0.0749507	0.0418146
6	0.99961	0.99961	0.99961	0.991225	0.464724	0.997898	1.00042	1.00168	0.868175	0.058908	0.997981	0.967703	0.329431	0.040153	0.0321224	0.207836	0.0902896	0.0749574	0.0579196	0.0212766	0.0980985	0.0384615	0.0358686	0.0801887	0.0412736
8	0.999609	0.999609	0.999609	0.992997	0.556022	0.997912	1.00042	1.00167	0.920629	0.0883089	0.999193	0.990715	0.512313	0.0406286	0.0291299	0.242334	0.0954003	0.0736797	0.0584518	0.0169826	0.10212	0.0450022	0.0333189	0.0947533	0.0442443
10	0.99961	0.99961	0.99961	0.994039	0.614306	0.997919	1.00042	1.00166	0.944345	0.120228	0.999193	0.996772	0.682002	0.0434281	0.0238278	0.290515	0.106763	0.0735857	0.0643895	0.0184531	0.109429	0.0510381	0.032872	0.0986301	0.0422701
12	0.999609	0.999609	0.999609	0.995095	0.65452	0.997919	1.00042	1.00166	0.956819	0.161209	0.999596	0.999596	0.80194	0.0452595	0.0124854	0.336181	0.106792	0.0721914	0.0746385	0.0195389	0.105148	0.0554101	0.0318499	0.0940945	0.0350394
14	0.99961	0.99961	0.99961	0.995437	0.677431	0.997928	1.00041	1.00166	0.964182	0.20767	1	1	0.879121	0.0622275	-0.00435989	0.384089	0.10308	0.0697177	0.0753828	0.0129564	0.112281	0.0438596	0.029386	0.103353	0.0323471
16	1	1	1	0.996508	0.69588	0.998338	1.00083	1.00208	0.968694	0.261605	1	1	0.92863	0.120511	-0.0135674	0.434764	0.103863	0.0678112	0.0694828	0.00552704	0.128205	0.0538896	0.0317253	0.0878645	0.0334909
18	1.00039	1.00039	1.00039	0.99685	0.704935	0.998333	1.00083	1.00208	0.972192	0.305887	1.00041	1.00041	0.959554	0.172427	0.00913786	0.482005	0.122108	0.062982	0.0892928	0.00632161	0.128752	0.0478469	0.0256633	0.117252	0.0319779
20	1.00078	1.00078	1.00078	0.997209	0.714585	0.998338	1.00083	1.00208	0.975344	0.347716	1.00042	1.00042	0.976744	0.236503	0.0020145	0.530245	0.129987	0.0604891	0.121236	0.00713154	0.120697	0.0461874	0.0265795	0.116528	0.0285375
22	1.00079	1.00079	1.00079	0.997214	0.719359	0.998335	1.00083	1.00208	0.977174	0.384783	1.00042	1.00042	0.987795	0.324828	0.000405022	0.572232	0.131055	0.0532007	0.12565	0.0152061	0.118629	0.0342707	0.0144991	0.144112	0.0207585
24	1.00079	1.00079	1.00079	0.997562	0.72379	0.998748	1.00125	1.0025	0.978284	0.416938	1.00042	1.00042	0.994088	0.426447	0.0152733	0.616818	0.127872	0.0498483	0.106495	0.0496168	0.131951	0.0339806	0.0154457	0.147047	0.0385697
26	1.00079	1.00079	1.00079	0.998608	0.727115	0.998749	1.00125	1.0025	0.979415	0.446371	1.00086	1.00086	0.996991	0.508701	0.0133549	0.656223	0.130113	0.0465622	0.125303	0.0549717	0.122621	0.0283311	0.021691	0.159579	0.0453625
28	1.00079	1.00079	1.00079	0.998607	0.729109	0.998745	1.00125	1.00251	0.980428	0.463936	1.00087	1.00087	0.999566	0.572535	0.0138549	0.693013	0.133624	0.0419214	0.125506	0.0550607	0.10892	0.0147916	0.0161363	0.16449	0.0567347
30	1.00079	1.00079	1.00079	0.998954	0.73022	0.999161	1.00168	1.00294	0.980335	0.478878	1.00087	1.00087	1.00087	0.627982	0.0311363	0.725121	0.138536	0.0398948	0.11466	0.026208	0.0988267	0.0135379	0.0121841	0.168236	0.0663119
32	1.00079	1.00079	1.00079	0.998955	0.732591	0.999159	1.00168	1.00168	0.981508	0.494199	1.00088	1.00088	1.00219	0.667882	0.0421223	0.753333	0.136	0.024	0.109827	0.0206441	0.0858447	0.00365297	0.0296804	0.175431	0.0903862
34	1.00079	1.00079	1.00079	0.999305	0.73331	0.99916	1.00168	1.00294	0.981502	0.504897	1.00088	1.00088	1.00352	0.694354	0.0364157	0.779116	0.145917	0.0200803	0.0958453	0.0316742	0.0874094	0.00724638	0.0289855	0.169014	0.100663
36	1.00079	1.00079	1.00079	0.999652	0.734793	0.999158	1.00168	1.00168	0.981414	0.511297	1.00133	1.00133	1.00398	0.71635	0.0412882	0.803651	0.161175	0.0222618	0.0850888	0.0355225	0.0894713	0.00271125	0.0460913	0.171667	0.107917
38	1.00078	1.00078	1.00078	0.999651	0.733868	0.999156	1.00169	1.00169	0.982482	0.516058	1.00133	1.00133	1.00399	0.734711	0.0516529	0.824944	0.172829	0.02049	0.0766986	0.0304293	0.090991	0.00585586	0.0518018	0.183486	0.118432
40	1.00078	1.00078	1.00078	0.999301	0.733147	0.999157	1.00169	1.00169	0.982385	0.518899	1.00177	1.00177	1.00444	0.750104	0.0588479	0.843443	0.190455	0.0178412	0.0969872	0.058605	0.0883552	-0.00271862	0.0367014	0.174223	0.101175
42	1.00078	1.00078	1.00078	0.99965	0.73275	0.999157	1.00169	1.00169	0.982385	0.525505	1.00178	1.00178	1.00445	0.764487	0.0691225	0.860839	0.202498	0.0205174	0.0918874	0.0521523	0.0891806	-0.00588502	0.0525124	0.147789	0.123789
44	1.00079	1.00079	1.00079	0.99965	0.734758	0.999159	1.00168	1.00294	0.982281	0.527132	1.00178	1.00178	1.00445	0.773295	0.078203	0.875504	0.21451	0.012987	0.104785	0.0627063	0.0875283	-0.00498866	0.0276644	0.143159	0.0734797
46	1.00078	1.00078	1.00078	1	0.734057	0.999163	1.00167	1.00167	0.982398	0.533553	1.00045	1.00178	1.00446	0.783458	0.0864505	0.888087	0.222022	0.00270758	0.115132	0.067023	0.0906618	-0.00181324	0.0267452	0.133785	0.100762
48	1.00078	1.00078	1.00078	1	0.735109	0.999161	1.00168	1.00168	0.982437	0.53787	1.00089	1.00223	1.00624	0.791667	0.0929167	0.899326	0.24	0.00674157	0.103548	0.0738449	0.092559	-0.00952813	0.0258621	0.13121	0.107006
50	1.00078	1.00078	1.00078	1	0.734737	0.99916	1.00168	1.00168	0.983516	0.541758	1.00044	1.00178	1.00578	0.79741	0.101921	0.908925	0.243625	-0.00910747	0.115559	0.0747008	0.0910332	-0.0168411	0.0145653	0.12094	0.115812
52	1.00078	1.00078	1.00195	1	0.734084	0.999159	1.00168	1.00168	0.983924	0.545488	1.00045	1.00178	1.00579	0.804684	0.117106	0.917652	0.258417	-0.00636943	0.111065	0.0750104	0.0920218	-0.0113327	0.0049864	0.117773	0.112634
54	1.00078	1.00078	1.00078	1	0.73399	0.999159	1.00168	1.00168	0.983895	0.545754	1.00089	1.00221	1.0062	0.809064	0.122954	0.92623	0.273224	-0.0068306	0.0954962	0.0667223	0.092559	-0.0122505	0.00272232	0.120343	0.102355
56	1.00078	1.00078	1.00195	1	0.735697	0.999158	1.00168	1.00168	0.983871	0.548387	1.00089	1.00221	1.0062	0.813787	0.129046	0.933182	0.288182	0.00181818	0.0986267	0.0674157	0.088717	-0.021838	-0.00955414	0.11512	0.108677
58	1.00078	1.00078	1.00078	1.00035	0.733005	0.999158	1.00168	1.00168	0.983782	0.548102	1.00088	1.00221	1.00619	0.818067	0.1355	0.940352	0.30592	0.00903751	0.102905	0.0817427	0.0930972	-0.0213442	-0.00772025	0.118688	0.101856
60	1.00078	1.00078	1.00195	1.00035	0.733027	0.999157	1.00169	1.00169	0.983637	0.5463	1.00089	1.00222	1.00622	0.821489	0.143824	0.944545	0.319657	0.0112714	0.0941667	0.0779167	0.0941603	-0.0158443	-0.00769579	0.112931	0.103879
62	1.00078	1.00078	1.00078	1.00035	0.731776	0.999578	1.00211	1.00211	0.983594	0.545116	1.00089	1.00222	1.0062	0.825444	0.159763	0.949842	0.333032	0.00903751	0.091288	0.0900375	0.0919854	-0.0227687	-0.0132058	0.112987	0.105195
64	1.00078	1.00078	1.00195	1.00071	0.731941	0.999578	1.00211	1.00211	0.983919	0.546372	1.00089	1.00222	1.00621	0.82845	0.171125	0.953888	0.344937	0.00723327	0.0918964	0.0843776	0.0919854	-0.0227687	-0.0118397	0.112218	0.10052
66	1.00078	1.00078	1.00078	1.00071	0.733097	0.999577	1.00211	1.00211	0.983913	0.547325	1.00089	1.00221	1.0062	0.83107	0.175297	0.958089	0.359171	0.00630915	0.103058	0.0766653	0.0915718	-0.0259681	-0.0123007	0.109138	0.098744
68	1.00078	1.00078	1.00195	1.00071	0.733097	0.999577	1.00211	1.00211	0.984311	0.548375	1.00089	1.00221	1.0062	0.834538	0.185028	0.962077	0.370203	0.00722348	0.10193	0.0780201	0.095	-0.0222727	-0.01	0.110195	0.0958785
70	1.00078	1.00078	1.00195	1.00071	0.731941	0.999577	1.00211	1.00211	0.984363	0.553239	1.00089	1.00221	1.0062	0.836882	0.194208	0.964786	0.381038	0.00586907	0.101468	0.0800839	0.0896677	-0.0209376	-0.0113792	0.110967	0.100564
72	1.00078	1.00195	1.00195	1.00071	0.731846	0.999578	1.00211	1.00211	0.984398	0.55312	1.00089	1.00222	1.0062	0.839164	0.201792	0.967568	0.394595	0.00675676	0.0996636	0.0920942	0.0871748	-0.020995	-0.0141488	0.115702	0.0987386
74	1.00078	1.00078	1.00078	1.00071	0.731465	0.999577	1.00211	1.00211	0.984352	0.552906	1.00088	1.00221	1.00619	0.840171	0.210684	0.968961	0.404858	0.0107962	0.0985678	0.0846672	0.0899543	-0.016895	-0.0155251	0.115318	0.103568
76	1.00078	1.00078	1.00078	1.00035	0.731396	0.999578	1.00211	1.00211	0.984363	0.555473	1.00133	1.00266	1.00665	0.842601	0.220274	0.971622	0.416216	0.00945946	0.0986925	0.0835091	0.0926518	-0.015518	-0.0127796	0.118851	0.101872
78	1.00078	1.00078	1.00196	1	0.730946	0.999578	1.00211	1.00211	0.984352	0.555142	1.00088	1.00221	1.00619	0.844768	0.223413	0.974831	0.426067	0.00808989	0.0985618	0.0833333	0.0954112	-0.0109041	-0.0109041	0.11634	0.101961
80	1.00156	1.00156	1.00273	1	0.730932	0.999578	1.00211	1.00211	0.984392	0.557414	1.00133	1.00265	1.00663	0.846615	0.236075	0.976148	0.436094	0.00270027	0.0988176	0.082348	0.0933515	-0.0118397	-0.0104736	0.113339	0.105493
82	1.00156	1.00156	1.00156	0.999648	0.731622	1	1.00253	1.00253	0.984392	0.558528	1.00133	1.00265	1.00663	0.848797	0.24055	0.977878	0.442889	0.0027088	0.0976744	0.0837209	0.0945884	-0.00773079	-0.00909504	0.118261	0.107826
84	1.00156	1.00156	1.00273	0.999648	0.731054	1	1.00253	1.00253	0.984363	0.557707	1.00133	1.00266	1.00665	0.850451	0.247099	0.979279	0.454955	0.00495495	0.0977985	0.0863675	0.0932242	-0.00500227	-0.00909504	0.120471	0.106067
86	1.00195	1.00195	1.00312	0.999647	0.729806	1	1.00253	1.00253	0.984323	0.556551	1.00132	1.00265	1.00662	0.852853	0.256971	0.980657	0.463788	0.00359874	0.096268	0.0886344	0.0932242	-0.00500227	-0.0104593	0.121239	0.108155
88	1.00195	1.00195	1.00195	0.999293	0.727915	0.999578	1.00211	1.00211	0.984317	0.555265	1.00133	1.00265	1.00664	0.854131	0.261618	0.980631	0.471171	0.00225225	0.101228	0.098687	0.0945884	-0.00500227	-0.0131878	0.119162	0.108686
90	1.00117	1.00117	1.00234	0.999293	0.727819	1	1.00254	1.00254	0.984323	0.556551	1.00133	1.00265	1.00664	0.85511	0.269082	0.983318	0.480162	0.00270514	0.101738	0.087749	0.0963636	-0.00590909	-0.0113636	0.11986	0.106737
92	1.00195	1.00195	1.00313	0.999293	0.728784	1.00042	1.00295	1.00295	0.984258	0.555847	1.00177	1.0031	1.00575	0.856342	0.273943	0.983798	0.488299	0.00360036	0.0994475	0.0917977	0.0940909	-0.00409091	-0.0109091	0.121172	0.108049
94	1.00195	1.00195	1.00195	0.999293	0.727626	1.00042	1.00296	1.00296	0.984293	0.556844	1.00133	1.00266	1.00665	0.857759	0.282328	0.985115	0.495264	0.00270636	0.102891	0.0939626	0.0959091	-0.00363636	-0.00909091	0.11986	0.106737
96	1.00194	1.00194	1.00311	0.998938	0.727176	1.00042	1.00296	1.00296	0.98424	0.555347	1.00177	1.0031	1.00576	0.859058	0.285776	0.986431	0.502035	0	0.101745	0.088974	0.0969063	-0.00818926	-0.00818926	0.12177	0.104687
98	1.00194	1.00194	1.00194	0.998939	0.727369	1.00042	1.00296	1.00296	0.984258	0.556972	1.00177	1.0031	1.00576	0.859619	0.290295	0.987832	0.511942	0.00495719	0.107417	0.0907928	0.0952598	-0.00865998	-0.0127621	0.117338	0.110771
100	1.00194	1.00194	1.00194	0.998939	0.726212	1.00042	1.00296	1.00296	0.985388	0.557138	1.00177	1.0031	1.00576	0.860979	0.297098	0.987832	0.520054	0.00225327	0.108696	0.0907928	0.0978607	-0.00728266	-0.0127447	0.11819	0.105009
102	1.00194	1.00194	1.00311	0.998941	0.726695	1.00042	1.00296	1.00296	0.984264	0.557138	1.00177	1.0031	1.00576	0.861919	0.300478	0.98915	0.525316	-0.000904159	0.109215	0.0925768	0.0966272	-0.00865998	-0.0127621	0.119947	0.105448
104	1.00194	1.00194	1.00311	0.99894	0.725345	1.00042	1.00297	1.00297	0.98536	0.556306	1.00177	1.00311	1.00577	0.862984	0.30448	0.989145	0.533243	-0.00135685	0.110115	0.0909091	0.0944343	-0.0123175	-0.0150547	0.117311	0.108084
106	1.00194	1.00194	1.00311	0.998941	0.724673	1.00042	1.00296	1.00296	0.984234	0.556306	1.00177	1.0031	1.00576	0.864642	0.312798	0.989189	0.540541	0.0027027	0.112441	0.090637	0.0962152	-0.0104879	-0.0159599	0.116381	0.107159
108	1.00194	1.00194	1.0031	0.998939	0.724089	1.00042	1.00296	1.00296	0.984187	0.55497	1.00177	1.0031	1.00576	0.865017	0.318142	0.990536	0.547093	-0.000450653	0.112869	0.0936298	0.097083	-0.0109389	-0.0136737	0.114047	0.106121
110	1.00194	1.00194	1.00311	0.998936	0.722242	1.00042	1.00296	1.00422	0.984163	0.55543	1.00177	1.0031	1.00576	0.866145	0.319861	0.990523	0.553249	0.000902527	0.111729	0.088613	0.0948905	-0.0104927	-0.0145985	0.114437	0.107835
112	1.00194	1.00194	1.0031	0.998937	0.722635	1.00042	1.00296	1.00422	0.984175	0.554635	1.00177	1.0031	1.00576	0.867679	0.327549	0.991892	0.560811	0.00135135	0.111586	0.089782	0.0963031	-0.013236	-0.0146052	0.112483	0.105867
114	1.00194	1.00194	1.0031	0.998935	0.721079	1.00042	1.00296	1.00423	0.984133	0.55459	1.00221	1.00354	1.0062	0.86881	0.327976	0.991903	0.568151	0.00134953	0.109301	0.0900129	0.094021	-0.0127796	-0.0141488	0.112875	0.107584
116	1.00194	1.00194	1.0031	0.998934	0.720782	1.00042	1.00296	1.00423	0.985277	0.554926	1.00222	1.00355	1.00621	0.868467	0.334059	0.99324	0.572781	0.000901307	0.106867	0.0914163	0.0944343	-0.0109489	-0.0150547	0.112533	0.108561
118	1.00194	1.00194	1.0031	0.99929	0.72027	1.00042	1.00296	1.00423	0.985261	0.554422	1.00221	1.00354	1.0062	0.870588	0.338562	0.993252	0.580297	0.00134953	0.106867	0.0914163	0.0974499	-0.00910747	-0.0132058	0.112191	0.108216
120	1.00077	1.00193	1.00309	0.999289	0.719872	1.00042	1.00296	1.00424	0.98525	0.55295	1.00221	1.00221	1.0062	0.870757	0.344648	0.993243	0.585135	0	0.103907	0.0897381	0.0949772	-0.0146119	-0.0173516	0.107475	0.107475
122	1.00077	1.00193	1.00309	0.998935	0.717785	1.00042	1.00296	1.00423	0.985255	0.555388	1.00221	1.00221	1.00619	0.872007	0.346974	0.993255	0.591277	0.00044964	0.100559	0.090245	0.0949772	-0.013242	-0.0187215	0.111062	0.10708
124	1.00077	1.00193	1.00309	0.998935	0.716619	1.00042	1.00296	1.00424	0.985222	0.55324	1.00221	1.00221	1.00619	0.872711	0.352223	0.994612	0.598563	0.00314324	0.0963027	0.0885641	0.0962591	-0.0118613	-0.0145985	0.10496	0.107617
126	1.00077	1.00193	1.00309	0.998936	0.715957	1.00042	1.00296	1.00423	0.985244	0.553916	1.00221	1.00221	1.00619	0.872711	0.356146	0.994602	0.601889	0.00269906	0.0914187	0.0875377	0.0950206	-0.0132481	-0.0173595	0.108156	0.104167
128	1.00077	1.00193	1.00309	0.998934	0.714286	1.00042	1.00169	1.00423	0.985205	0.553869	1.00221	1.00221	1.00618	0.873854	0.357922	0.994607	0.60764	0.00224719	0.0888314	0.0901251	0.0958466	-0.0136924	-0.0178001	0.108012	0.105356
130	1.00193	1.00193	1.00309	0.998934	0.713321	1.00042	1.00169	1.00423	0.98521	0.554039	1.00221	1.00221	1.00618	0.873909	0.36082	0.99551	0.614279	0.00404131	0.0876511	0.0876511	0.0984952	-0.0109439	-0.0150479	0.108012	0.10934
132	1.00193	1.00193	1.00309	0.998934	0.714184	1.00042	1.00296	1.00423	0.985194	0.55467	1.00221	1.00221	1.00619	0.874727	0.364033	0.995506	0.619326	0.00179775	0.085134	0.0864304	0.0975387	-0.00911577	-0.0145852	0.106148	0.108801
134	1.00077	1.00309	1.00309	0.998934	0.712256	1.00042	1.00296	1.00423	0.985199	0.5537	1.00221	1.00221	1.00619	0.874618	0.364788	0.995962	0.623149	0.00538358	0.0838738	0.0851708	0.0984952	-0.00957592	-0.0150479	0.103234	0.107222
136	1.00077	1.00192	1.00308	0.99858	0.712003	1.00042	1.00296	1.00422	0.985205	0.552731	1.00221	1.00221	1.00618	0.874782	0.369546	0.996857	0.629097	0.00404131	0.0825767	0.0864678	0.0997722	-0.0095672	-0.0136674	0.106289	0.108946
138	1.00077	1.00192	1.00308	0.998933	0.710779	1.00042	1.00296	1.00423	0.985199	0.554839	1.00265	1.00265	1.00663	0.876419	0.372052	0.996858	0.633303	0.00583483	0.0838738	0.0890618	0.0993619	-0.0100273	-0.0141294	0.104564	0.108551
140	1.00192	1.00192	1.00308	0.998932	0.710573	1.00042	1.00295	1.00295	0.985199	0.554839	1.00265	1.00265	1.00662	0.876856	0.376419	0.997306	0.637629	0.00583745	0.0825767	0.0903588	0.0979945	-0.0100273	-0.0154968	0.105846	0.108503
142	1.00192	1.00307	1.00307	0.998933	0.709815	1.00042	1.00295	1.00422	0.985194	0.553531	1.00265	1.00265	1.00662	0.877953	0.377953	0.997307	0.643178	0.00628366	0.0779896	0.0870884	0.0997722	-0.00820046	-0.0136674	0.104121	0.110767
144	1.00192	1.00192	1.00307	0.998933	0.709815	1.00042	1.00296	1.00422	0.985205	0.555008	1.00265	1.00265	1.00662	0.877739	0.382121	0.997306	0.647059	0.00583745	0.0771899	0.0849957	0.0997722	-0.0095672	-0.0136674	0.105893	0.10988
146	1.00192	1.00192	1.00307	0.998579	0.708703	1.00042	1.00295	1.00422	0.985188	0.554501	1.00264	1.00264	1.00661	0.87965	0.38337	0.997306	0.6511	0.00449035	0.0792894	0.0857886	0.101595	-0.00637813	-0.0145786	0.103632	0.111603
148	1.00192	1.00307	1.00307	0.998935	0.709265	1.00042	1.00295	1.00421	0.985222	0.554377	1.00265	1.00265	1.00662	0.879265	0.384514	0.998654	0.655451	0.00538358	0.0770896	0.0861845	0.100228	-0.00774487	-0.0159453	0.104167	0.109486
150	1.00192	1.00192	1.00307	0.99858	0.70891	1.00042	1.00295	1.00422	0.985199	0.5537	1.00265	1.00265	1.00661	0.879159	0.387916	0.998653	0.659183	0.00583745	0.074588	0.0836947	0.0998632	-0.00820793	-0.0150479	0.102837	0.110816
152	1.00191	1.00191	1.00306	0.998935	0.708304	1.00084	1.00337	1.00463	0.985188	0.553361	1.00132	1.00264	1.00661	0.880035	0.390105	0.998655	0.663677	0.0058296	0.0787879	0.0878788	0.0994526	-0.00866788	-0.0141423	0.103769	0.110421
154	1.00192	1.00307	1.00307	0.998936	0.708407	1.00084	1.00337	1.00463	0.985188	0.553361	1.00265	1.00265	1.00661	0.879877	0.391933	0.998654	0.667564	0.00672948	0.0749892	0.0853923	0.103417	-0.00592255	-0.014123	0.101507	0.110816
156	1.00191	1.00306	1.00306	0.998936	0.706279	1.00084	1.00336	1.00462	0.985199	0.552562	1.00265	1.00265	1.00661	0.879825	0.392982	0.998655	0.670551	0.0076199	0.0719861	0.0810928	0.100319	-0.00775194	-0.0145919	0.103234	0.10988
158	1.00191	1.00191	1.00306	0.998936	0.707447	1.00084	1.00337	1.00463	0.985177	0.551881	1.00308	1.0044	1.00704	0.881297	0.396408	0.998654	0.674293	0.00672948	0.0720799	0.0838037	0.103731	-0.00545951	-0.0122839	0.102439	0.109091
160	1.00076	1.00306	1.00306	0.998937	0.706487	1.00084	1.00336	1.00462	0.985182	0.552052	1.00264	1.00396	1.00661	0.88114	0.398246	0.998655	0.678475	0.00717489	0.0742188	0.0872396	0.102914	-0.00774135	-0.0132058	0.10071	0.110027
162	1.00076	1.00191	1.00305	0.998936	0.706383	1.00126	1.00378	1.00504	0.985171	0.551711	1.00308	1.0044	1.00705	0.88114	0.399561	0.998655	0.682511	0.00852018	0.0719861	0.0849957	0.102914	-0.00500911	-0.0132058	0.103372	0.110027
164	1.00076	1.00191	1.00305	0.998937	0.705528	1.00126	1.00378	1.00504	0.985149	0.552171	1.00309	1.00441	1.00705	0.882792	0.40079	0.998654	0.684919	0.00493716	0.0733189	0.0850325	0.103323	-0.00455166	-0.0127447	0.0997783	0.109091
166	1.00076	1.00305	1.00305	0.998939	0.70711	1.00084	1.00336	1.00462	0.985171	0.551711	1.00308	1.0044	1.00704	0.883282	0.404125	0.998654	0.689098	0.00807537	0.0716146	0.0846354	0.104952	-0.00272603	-0.0109041	0.101154	0.109139
168	1.00076	1.00305	1.00305	0.998939	0.706049	1.00084	1.00336	1.00462	0.985551	0.552091	1.00308	1.00441	1.00837	0.88367	0.406936	0.998654	0.69179	0.00807537	0.0721112	0.0851434	0.105	-0.00409091	-0.0122727	0.0985353	0.111851
170	1.00076	1.0019	1.00304	0.998939	0.704988	1.00084	1.00335	1.00461	0.98554	0.549467	1.00307	1.00439	1.00834	0.884548	0.410448	0.998655	0.694619	0.00986547	0.0716768	0.0821025	0.105957	-0.00454752	-0.0127331	0.100665	0.111308
172	1.00076	1.00304	1.00304	0.99894	0.7053	1.00126	1.00377	1.00503	0.985165	0.550399	1.00308	1.0044	1.00837	0.884058	0.408432	0.998654	0.698384	0.00897666	0.071708	0.0847458	0.104186	-0.00363967	-0.0131938	0.100311	0.110963
174	1.00076	1.0019	1.00304	0.998941	0.704553	1.00126	1.00377	1.00503	0.985551	0.548669	1.00307	1.00439	1.00834	0.884058	0.412385	0.998654	0.701211	0.00807537	0.069535	0.0851804	0.104593	-0.00318327	-0.0113688	0.101243	0.110568
176	1.00076	1.0019	1.00304	0.998941	0.704449	1.00084	1.00335	1.00461	0.985926	0.55116	1.00308	1.00439	1.00835	0.884294	0.411791	0.998655	0.705381	0.00986547	0.070343	0.0820669	0.106624	-0.0022686	-0.0104356	0.10071	0.11402
178	1.00076	1.00303	1.00303	0.999294	0.705011	1.00125	1.00376	1.00502	0.985932	0.55019	1.00308	1.00439	1.00835	0.884243	0.414173	0.998654	0.707941	0.00942127	0.0687255	0.0830796	0.105096	-0.00272975	-0.0122839	0.0999112	0.110568
180	1.00076	1.00189	1.00303	0.999295	0.704265	1.00125	1.00376	1.00502	0.985932	0.55019	1.00308	1.00439	1.00835	0.885174	0.41531	0.998655	0.710892	0.011654	0.0669274	0.0838766	0.106721	-0.000908265	-0.0118074	0.098579	0.110568
182	1.00076	1.00189	1.00303	0.998944	0.703273	1.00125	1.00376	1.00501	0.985942	0.550532	1.00307	1.00439	1.00834	0.885563	0.418134	0.998656	0.71371	0.0120968	0.0682312	0.0838766	0.105503	-0.00227376	-0.0131878	0.0976476	0.109632
184	1.00189	1.00189	1.00303	0.999297	0.703834	1.00125	1.00376	1.00501	0.985937	0.550361	1.00307	1.00439	1.00833	0.885513	0.419199	0.998655	0.717489	0.0125561	0.0683203	0.0826806	0.106721	-0.000908265	-0.010445	0.10071	0.110027
186	1.00189	1.00302	1.00302	0.998946	0.703691	1.00125	1.00376	1.00501	0.985921	0.548706	1.00307	1.00439	1.00834	0.885614	0.422349	0.998657	0.720555	0.0138827	0.0683203	0.0839861	0.107127	-0.00181571	-0.0113482	0.0976476	0.110963
188	1.00189	1.00189	1.00302	0.999298	0.70425	1.00167	1.00417	1.00542	0.985932	0.55019	1.00306	1.00438	1.00832	0.887863	0.423483	0.999104	0.723442	0.0134469	0.0678556	0.0848195	0.106219	-0.00272356	-0.0108942	0.0959147	0.110568
190	1.00189	1.00302	1.00302	0.999298	0.703196	1.00167	1.00417	1.00542	0.985932	0.549049	1.00307	1.00439	1.00834	0.887324	0.425176	0.999105	0.7265	0.0161146	0.065331	0.0810105	0.110005	0.00135808	-0.00814848	0.0967169	0.111358
192	1.00189	1.00302	1.00302	0.998947	0.703158	1.00167	1.00417	1.00542	0.985921	0.548706	1.00307	1.00439	1.00834	0.886734	0.423975	0.999105	0.729306	0.0165548	0.065331	0.0823171	0.107581	-0.00136178	-0.012256	0.0972469	0.109236
194	1.00189	1.00189	1.00302	0.998947	0.702105	1.00167	1.00417	1.00542	0.985926	0.548878	1.00307	1.00438	1.00833	0.888106	0.426872	1.00045	0.732111	0.0169946	0.0636166	0.0819172	0.109198	0.00181242	-0.0104214	0.095386	0.110027
196	1.00189	1.00302	1.00302	0.999299	0.702769	1.00167	1.00417	1.00542	0.986307	0.548117	1.00307	1.00438	1.00833	0.888056	0.427942	0.999105	0.734557	0.0161146	0.065331	0.0849303	0.108243	0.000905797	-0.00996377	0.0968028	0.10746
198	1.00188	1.00188	1.00301	0.999299	0.701926	1.00166	1.00416	1.00541	0.986301	0.547945	1.00307	1.00438	1.00833	0.888155	0.428446	1.00045	0.737007	0.0165771	0.0657379	0.0814105	0.11081	0.00226142	-0.0085934	0.0971175	0.110421
200	1.00188	1.00301	1.00301	0.9993	0.703185	1.00166	1.00416	1.0054	0.985937	0.548081	1.00306	1.00438	1.00832	0.888106	0.429515	1.00045	0.740161	0.0169946	0.0619006	0.0802092	0.111613	0.00451875	-0.00768188	0.0975177	0.113475
202	1.00075	1.00188	1.00301	0.9993	0.702135	1.00166	1.00416	1.00541	0.985926	0.547737	1.00306	1.00437	1.00831	0.889379	0.430586	1.00045	0.741387	0.0178971	0.0645161	0.0802092	0.11081	0.00226142	-0.0085934	0.0979176	0.112539
204	1.00188	1.00188	1.00301	0.999301	0.702448	1.00166	1.00415	1.00415	0.986307	0.546976	1.0035	1.00481	1.00875	0.889771	0.432099	1.00134	0.745308	0.0201072	0.0640244	0.0823171	0.113318	0.00496614	-0.00586907	0.0957871	0.109091
206	1.00188	1.00188	1.00301	0.999301	0.702759	1.00166	1.00415	1.0054	0.985932	0.545627	1.0035	1.00481	1.00875	0.889722	0.433172	1.00134	0.747538	0.0183527	0.0627178	0.0810105	0.113318	0.00496614	-0.00722348	0.0969885	0.111603
208	1.00075	1.00188	1.00301	0.999302	0.702128	1.00166	1.00415	1.00539	0.986317	0.54618	1.00306	1.00437	1.0083	0.889771	0.434744	1.00134	0.75067	0.0201072	0.0636166	0.0832244	0.112517	0.0054225	-0.00813376	0.0948582	0.110816
210	1.00038	1.00263	1.00375	0.999302	0.701816	1.00166	1.00415	1.0054	0.986301	0.545662	1.00349	1.0048	1.00872	0.890749	0.434802	1.00134	0.7519	0.0210103	0.0601832	0.0811164	0.114118	0.00721696	-0.00631484	0.0961879	0.110816
212	1.00188	1.00188	1.003	0.999303	0.701394	1.00166	1.00415	1.00539	0.986317	0.54618	1.00349	1.00481	1.00874	0.891189	0.437885	1.00134	0.754582	0.0223514	0.0614111	0.0823171	0.113318	0.00496614	-0.00722348	0.0952592	0.11121
214	1.00112	1.00225	1.00337	0.999303	0.700139	1.00166	1.00414	1.00539	0.986317	0.54504	1.00218	1.0048	1.00872	0.891141	0.437638	1.00134	0.756032	0.0214477	0.0592851	0.0789015	0.114917	0.00811176	-0.00540784	0.0969885	0.110275
216	1.00262	1.00262	1.00375	0.999304	0.701809	1.00166	1.00414	1.00539	0.986333	0.544419	1.00218	1.0048	1.00872	0.890508	0.437528	1.00134	0.758821	0.0232247	0.0597731	0.0780977	0.114917	0.0067598	-0.00540784	0.0944568	0.109091
218	1.00299	1.00299	1.00412	0.999304	0.70087	1.00165	1.00414	1.00538	0.986307	0.544694	1.0035	1.00481	1.00874	0.890556	0.4391	1.00134	0.761714	0.0240964	0.0579773	0.0789015	0.115315	0.00720721	-0.00630631	0.0973882	0.110668
220	1.00262	1.00262	1.00374	0.999305	0.701181	1.00165	1.00414	1.00538	0.986333	0.545558	1.00349	1.00479	1.00871	0.892416	0.440035	1.00134	0.763052	0.0254351	0.0587979	0.0797038	0.114518	0.00766456	-0.00721371	0.0960602	0.10934
222	1.00224	1.00224	1.00336	0.999306	0.7017	1.00165	1.00413	1.00537	0.986348	0.546075	1.00349	1.0048	1.00872	0.892321	0.440865	1.00134	0.765625	0.025	0.0579773	0.0789015	0.114917	0.00811176	-0.0067598	0.0956599	0.108946
224	1.00299	1.00299	1.00411	0.999306	0.700555	1.00165	1.00413	1.00537	0.986338	0.545731	1.00349	1.0048	1.00873	0.892763	0.441306	1.00134	0.767276	0.0263041	0.0571553	0.0780977	0.117753	0.00988764	-0.00359551	0.0947322	0.10934
226	1.00187	1.00299	1.00411	0.999307	0.700763	1.00165	1.00413	1.00537	0.986338	0.545731	1.00349	1.0048	1.00872	0.893204	0.444395	1.00134	0.770156	0.0285078	0.0570806	0.0779956	0.116562	0.00855086	-0.0049505	0.0946484	0.109244
228	1.00149	1.00261	1.00374	0.999308	0.700346	1.00165	1.00413	1.00537	0.986338	0.543454	1.00349	1.0048	1.00872	0.892763	0.443954	1.00134	0.772626	0.0276416	0.0579773	0.0775937	0.117356	0.00944245	-0.00404676	0.0955752	0.10885
230	1.00298	1.00298	1.0041	0.999308	0.701281	1.00165	1.00413	1.00537	0.986333	0.54328	1.00348	1.00479	1.00871	0.893946	0.443217	1.00134	0.774165	0.0285078	0.0575163	0.0784314	0.117806	0.00989209	-0.00494604	0.0951327	0.111062
232	1.00075	1.00298	1.0041	0.999308	0.70045	1.00165	1.00412	1.00536	0.986348	0.544937	1.00349	1.00479	1.00871	0.893946	0.444543	1.00134	0.776837	0.0285078	0.058337	0.0792338	0.117012	0.0090009	-0.00585059	0.095533	0.111455
234	1.00298	1.00298	1.00409	0.999309	0.700657	1.00165	1.00412	1.00536	0.986358	0.545282	1.00348	1.00348	1.0087	0.893598	0.445916	1.00134	0.778174	0.0285078	0.0583878	0.0779956	0.118096	0.0116749	-0.00314324	0.0950066	0.11224
236	1.00074	1.00298	1.0041	0.999309	0.700967	1.00165	1.00412	1.00536	0.986364	0.546591	1.00392	1.00523	1.00915	0.893598	0.447241	1.00134	0.781041	0.0307076	0.0540776	0.0776276	0.119048	0.0112309	-0.00359389	0.0963323	0.11224
238	1.00298	1.00298	1.00409	0.99931	0.700241	1.00165	1.00412	1.00536	0.986348	0.5438	1.00348	1.00478	1.0087	0.893645	0.447485	1.00134	0.782377	0.0307076	0.0562827	0.0759162	0.119838	0.0121185	-0.002693	0.0942061	0.108801
240	1.00186	1.00297	1.00409	0.999311	0.700448	1.00165	1.00412	1.00536	0.986364	0.545455	1.00261	1.00521	1.00912	0.894923	0.451214	1.00133	0.783904	0.0329035	0.0566449	0.0775599	0.119283	0.0130045	-0.00313901	0.0963323	0.110915
242	1.00186	1.00297	1.00409	0.99931	0.69931	1.00165	1.00411	1.00535	0.986358	0.545282	1.00261	1.00522	1.00913	0.894923	0.44989	1.00133	0.786572	0.0329035	0.0549259	0.07585	0.121809	0.012987	-0.00179131	0.0942061	0.108801
244	1.00185	1.00296	1.00408	0.999311	0.699621	1.00164	1.00411	1.00535	0.986358	0.544146	1.0026	1.00521	1.00911	0.894876	0.452297	1.00178	0.788444	0.0337778	0.054902	0.0771242	0.121809	0.0143305	-0.00179131	0.0954064	0.109982
246	1.00185	1.00296	1.00408	0.999311	0.699725	1.00164	1.00411	1.00535	0.986379	0.542565	1.0026	1.00521	1.00911	0.894923	0.452539	1.00178	0.789964	0.0346359	0.0545137	0.0767553	0.120628	0.0116592	-0.00313901	0.0948808	0.110768
248	1.00074	1.00296	1.00407	0.999312	0.700034	1.00164	1.00411	1.00534	0.986369	0.543355	1.00304	1.00564	1.00955	0.895503	0.453704	1.00178	0.792629	0.035968	0.0540305	0.0762527	0.120859	0.0134288	-0.00134288	0.0940813	0.108657
250	1.00185	1.00296	1.00407	0.999313	0.699313	1.00164	1.0041	1.00533	0.986384	0.542738	1.0026	1.0052	1.0091	0.895108	0.456148	1.00178	0.793961	0.035968	0.0561602	0.075751	0.120859	0.0147717	-0.00268577	0.0960776	0.111944
252	1.00185	1.00296	1.00407	0.999313	0.698282	1.00164	1.0041	1.00533	0.986384	0.543873	1.0026	1.00521	1.00911	0.896734	0.455869	1.00178	0.795384	0.0363959	0.0531359	0.0766551	0.121253	0.0138702	-0.00223714	0.0943563	0.110229
254	1.00295	1.00295	1.00406	0.999313	0.698593	1.00164	1.0041	1.00533	0.986389	0.544045	1.00303	1.00564	1.00954	0.896734	0.457193	1.00178	0.796715	0.0363959	0.0543715	0.076555	0.120859	0.0134288	-0.00134288	0.0927562	0.109982
256	1.00295	1.00295	1.00406	0.999314	0.698903	1.00164	1.0041	1.00533	0.986395	0.543084	1.00303	1.00433	1.00953	0.896384	0.457231	1.00177	0.798316	0.0390071	0.0547826	0.0769565	0.122823	0.015632	-0.00178651	0.0947554	0.111944
258	1.00184	1.00294	1.00405	0.999314	0.698903	1.00164	1.0041	1.00533	0.986389	0.544045	1.00303	1.00562	1.00952	0.896293	0.458076	1.00221	0.801858	0.0415745	0.0526545	0.0761532	0.123996	0.0169492	0.000892061	0.0960776	0.110621
260	1.00295	1.00295	1.00405	0.999315	0.699315	1.00164	1.0041	1.00533	0.986395	0.54195	1.0026	1.00519	1.00909	0.896734	0.459841	1.00177	0.802742	0.0411322	0.0547826	0.0769565	0.124387	0.0173874	0	0.0951542	0.112335
262	1.00074	1.00294	1.00404	0.999316	0.698597	1.00164	1.00409	1.00532	0.98641	0.542469	1.00302	1.00561	1.0095	0.89678	0.460079	1.00177	0.803809	0.0411869	0.055628	0.0777923	0.122823	0.015632	-0.000446628	0.0950704	0.110915
264	1.00184	1.00294	1.00404	0.999316	0.698494	1.00164	1.00409	1.00532	0.98641	0.542469	1.00173	1.00562	1.00951	0.896339	0.460962	1.00221	0.805752	0.0424779	0.053913	0.0747826	0.124498	0.0174029	0	0.0933509	0.110524
266	1.00183	1.00294	1.00404	0.999316	0.697881	1.00164	1.00409	1.00409	0.986425	0.542986	1.00303	1.00562	1.00951	0.896339	0.460962	1.00221	0.80725	0.0446508	0.0551455	0.0772905	0.126058	0.0178174	0.00178174	0.0937913	0.109643
268	1.00293	1.00293	1.00403	0.999658	0.69812	1.00164	1.00409	1.00531	0.986405	0.542296	1.00173	1.00562	1.0095	0.896962	0.462351	1.00221	0.808492	0.0442282	0.0525402	0.0772905	0.125668	0.0173797	0	0.0959507	0.111796
270	1.00073	1.00293	1.00403	0.999659	0.697611	1.00163	1.00408	1.00531	0.98642	0.542814	1.00302	1.00562	1.0095	0.898238	0.463436	1.00221	0.811396	0.0454947	0.0546638	0.0767896	0.125335	0.0182872	-0.00044603	0.0954266	0.112577
272	1.00183	1.00293	1.00402	0.999659	0.698635	1.00204	1.00449	1.00572	0.986436	0.543331	1.00302	1.00561	1.0095	0.897707	0.462522	1.00221	0.812721	0.0454947	0.0525402	0.0759878	0.125167	0.0182628	0.000890869	0.0945055	0.11033
274	1.00183	1.00292	1.00402	0.999659	0.698023	1.00041	1.00407	1.0053	0.986446	0.542545	1.00302	1.00431	1.00948	0.897707	0.465168	1.00221	0.81421	0.0476611	0.0516493	0.0750868	0.128057	0.0200089	0.00266785	0.0941073	0.111258
276	1.00292	1.00292	1.00402	0.999659	0.698229	1.00163	1.00408	1.0053	0.986446	0.543675	1.00301	1.0056	1.00947	0.898193	0.464522	1.00221	0.815534	0.0463372	0.0520607	0.0780911	0.127669	0.019573	0.00088968	0.0953008	0.112429
278	1.00292	1.00292	1.00401	0.999319	0.697991	1.00081	1.00448	1.0057	0.986451	0.541588	1.00301	1.0056	1.00947	0.898193	0.467166	1.00221	0.816777	0.0472406	0.0520607	0.0754881	0.125946	0.0191366	0.000445038	0.095698	0.112818
280	1.00292	1.00292	1.00401	0.99966	0.697722	1.00163	1.00407	1.00529	0.986456	0.542889	1.00301	1.0043	1.00947	0.897752	0.465403	1.00221	0.818262	0.0480812	0.0528825	0.0762896	0.127111	0.0204444	0.00311111	0.0947784	0.111891
282	1.00292	1.00292	1.00401	0.99966	0.698132	1.00163	1.00406	1.00528	0.986461	0.541933	1.00301	1.00559	1.00947	0.897842	0.465874	1.00265	0.820106	0.0502646	0.0524718	0.075889	0.127886	0.0213144	0.0026643	0.0951754	0.112281
284	1.00291	1.00291	1.004	0.99966	0.698132	1.00203	1.00447	1.00569	0.986471	0.543405	1.00172	1.0043	1.00945	0.897797	0.468282	1.00264	0.821586	0.0511013	0.0515821	0.0762896	0.128273	0.0217488	0.00177541	0.0947784	0.111891
286	1.00291	1.00291	1.004	0.999321	0.69698	1.00203	1.00446	1.00568	0.986476	0.543576	1.00172	1.00559	1.00945	0.899208	0.46875	1.00264	0.823063	0.0519366	0.0515152	0.0761905	0.127499	0.0208796	0.000888494	0.0946538	0.113059
288	1.00182	1.00291	1.004	0.99966	0.697114	1.00203	1.00446	1.00446	0.986481	0.541495	1.003	1.00429	1.00944	0.899208	0.47007	1.00264	0.824229	0.0511013	0.0524036	0.0757904	0.128273	0.0217488	0.00177541	0.0946538	0.111744
290	1.00073	1.00291	1.004	0.999661	0.697319	1.00203	1.00446	1.00568	0.986481	0.542621	1.00301	1.00559	1.00945	0.899604	0.468956	1.00264	0.825934	0.0531868	0.0528139	0.0748918	0.129433	0.0230496	0.00177305	0.0954466	0.112522
292	1.00181	1.0029	1.00399	1	0.698375	1.00203	1.00446	1.00567	0.986497	0.540885	1.00172	1.00429	1.00944	0.899208	0.46875	1.00264	0.827177	0.0540897	0.0515152	0.0761905	0.130589	0.0243471	0.00309872	0.0945295	0.11291
294	1.0029	1.0029	1.00399	1	0.697154	1.00203	1.00446	1.00568	0.986492	0.541839	1.00172	1.00557	1.00943	0.899296	0.469217	1.00264	0.828647	0.056239	0.0515152	0.0735931	0.130204	0.023915	0.00265722	0.096238	0.111986
296	1.00289	1.00289	1.00397	1	0.697769	1.00203	1.00446	1.00567	0.986497	0.542011	1.003	1.00429	1.00944	0.899252	0.470304	1.00263	0.830263	0.0565789	0.0506274	0.0752921	0.130973	0.0247788	0.00353982	0.0945295	0.11291
298	1.00289	1.00289	1.00398	1	0.696755	1.00202	1.00445	1.00566	0.986492	0.540713	1.003	1.00557	1.00942	0.899296	0.470536	1.00263	0.831431	0.0570676	0.0518583	0.0764909	0.130031	0.0252101	0.00132685	0.0949256	0.110674
300	1.00181	1.00289	1.00397	1	0.697062	1.00202	1.00445	1.00445	0.986517	0.541573	1.003	1.00428	1.00941	0.899341	0.469451	1.00263	0.832895	0.0578947	0.0531088	0.0777202	0.131358	0.0238832	0.00265369	0.0960699	0.11441
302	1.0018	1.00288	1.00397	1	0.697266	1.00202	1.00444	1.00566	0.986517	0.542697	1.00299	1.00556	1.00941	0.899385	0.471002	1.00263	0.834283	0.0569925	0.0530859	0.0763919	0.131742	0.0243148	0.00309461	0.0974225	0.11315
304	1.00288	1.00288	1.00396	1	0.697368	1.00202	1.00444	1.00565	0.986532	0.542088	1.00299	1.00428	1.00812	0.899385	0.47232	1.00263	0.835742	0.0604468	0.0518135	0.0790155	0.130973	0.0234513	0.000884956	0.0973799	0.11179
306	1.0018	1.00288	1.00396	1	0.697776	1.00242	1.00484	1.00605	0.986527	0.540793	1.00342	1.0047	1.00983	0.899868	0.472991	1.00263	0.837057	0.0591327	0.0525636	0.0784145	0.134861	0.0277655	0.00528867	0.0969009	0.113924
308	1.0018	1.00288	1.00396	1	0.696765	1.00242	1.00483	1.00604	0.986517	0.541573	1.0047	1.0047	1.00982	0.899385	0.47232	1.00263	0.838441	0.0608581	0.0526316	0.0759275	0.132833	0.0269197	0.00441306	0.0984749	0.114161
310	1.0018	1.00288	1.00395	1	0.696868	1.00242	1.00484	1.00605	0.986901	0.54229	1.00299	1.00554	1.00938	0.901625	0.47343	1.00262	0.839895	0.0616798	0.0538793	0.0758621	0.133657	0.02779	0.00397	0.0984749	0.112854
312	1.00287	1.00287	1.00395	1	0.697275	1.00242	1.00483	1.00604	0.986547	0.542601	1.00171	1.00555	1.00939	0.901668	0.472344	1.00262	0.840244	0.0637276	0.0525636	0.0758294	0.13398	0.0282063	0.00440723	0.097561	0.11324
314	1.00179	1.00287	1.00394	1	0.696573	1.00241	1.00483	1.00604	0.986567	0.542164	1.00341	1.00341	1.0098	0.901668	0.474978	1.00262	0.841485	0.0633188	0.0529716	0.0775194	0.134361	0.0286344	0.00484581	0.097561	0.11324
316	1.00287	1.00287	1.00394	1	0.696675	1.00241	1.00362	1.00483	0.986562	0.540873	1.00213	1.00597	1.00981	0.901797	0.474353	1.00262	0.842863	0.0650371	0.0538097	0.078347	0.134039	0.0282187	0.00440917	0.0974337	0.114398
318	1.00287	1.00287	1.00394	1	0.69698	1.00241	1.00483	1.00603	0.986567	0.542164	1.00213	1.00596	1.0098	0.902279	0.476337	1.00262	0.844241	0.065445	0.0537866	0.0770224	0.135944	0.0290365	0.00659921	0.0978261	0.113478
320	1.00179	1.00286	1.00393	1	0.697183	1.00241	1.00482	1.00482	0.986567	0.542164	1.00212	1.00467	1.00977	0.902717	0.476775	1.00262	0.845617	0.0658526	0.0524506	0.0782459	0.135944	0.0303564	0.00659921	0.0986099	0.115552
322	1.00286	1.00286	1.00393	1	0.696381	1.00241	1.00482	1.00602	0.986597	0.543187	1.00213	1.00468	1.00979	0.903155	0.475898	1.00261	0.847059	0.0679739	0.0537403	0.0769561	0.136324	0.0294635	0.0057168	0.0986099	0.115552
324	1.00285	1.00285	1.00392	1	0.695579	1.00241	1.00481	1.00602	0.986592	0.541899	1.00212	1.00467	1.00977	0.903325	0.47944	1.00261	0.847192	0.0687854	0.0537403	0.0769561	0.137462	0.0307422	0.00702679	0.0990013	0.114633
326	1.00071	1.00285	1.00392	1	0.695987	1.00281	1.00521	1.00641	0.986974	0.541496	1.00212	1.00595	1.00977	0.90324	0.476357	1.00261	0.848498	0.0687854	0.0528578	0.078642	0.136324	0.0294635	0.0057168	0.0993924	0.116319
328	1.00178	1.00285	1.00392	1	0.696088	1.0028	1.0052	1.00641	0.986607	0.541295	1.00212	1.00595	1.00977	0.902845	0.477462	1.00261	0.85	0.07	0.0566524	0.0785408	0.137462	0.0307422	0.00702679	0.0993924	0.113715
330	1.00285	1.00285	1.00391	1	0.69619	1.0028	1.0052	1.0064	0.986617	0.54052	1.00339	1.00466	1.00975	0.902492	0.478793	1.00261	0.851498	0.0725141	0.0544831	0.0776491	0.137281	0.0320175	0.00833333	0.0967882	0.113715
332	1.00284	1.00284	1.00391	1	0.696291	1.0028	1.0052	1.0064	0.986994	0.541063	1.00212	1.00594	1.00975	0.902055	0.478356	1.0013	0.852865	0.0716146	0.0540773	0.0798283	0.138974	0.0324419	0.00745287	0.0992631	0.112267
334	1.00177	1.00284	1.0039	1	0.695391	1.00279	1.00519	1.00638	0.986999	0.540119	1.00212	1.00593	1.00975	0.902098	0.477273	1.0013	0.852673	0.071708	0.0527218	0.0810116	0.140857	0.0345582	0.0096238	0.0992631	0.113567
336	1.00284	1.00284	1.0039	1	0.695797	1.00279	1.00519	1.00638	0.987018	0.543027	1.00212	1.00465	1.00846	0.902141	0.477501	1.0026	0.85423	0.0733189	0.0531961	0.0776491	0.140105	0.0323993	0.00875657	0.0991771	0.114768
338	1.00177	1.00283	1.0039	1	0.694797	1.00279	1.00518	1.00637	0.987013	0.541744	1.00211	1.00465	1.00973	0.90362	0.479721	1.0026	0.855594	0.0750217	0.0535332	0.0779443	0.138792	0.0323993	0.00875657	0.099524	0.115102
340	1.00177	1.00283	1.00389	1	0.696	1.00279	1.00518	1.00637	0.987018	0.540801	1.00338	1.00465	1.00972	0.903536	0.477957	1.0026	0.857143	0.0753247	0.0539384	0.0796233	0.141233	0.0336686	0.0100568	0.100735	0.116299
342	1.00283	1.00283	1.0039	1	0.695507	1.00278	1.00398	1.00517	0.987032	0.5402	1.00338	1.00591	1.00971	0.903662	0.479948	1.00303	0.858752	0.0762565	0.0530595	0.0800171	0.140297	0.0340909	0.0104895	0.0998271	0.115385
344	1.00177	1.00282	1.00388	1	0.694407	1.00278	1.00517	1.00636	0.987037	0.541481	1.00211	1.00592	1.00973	0.903662	0.479948	1.0026	0.858564	0.0774221	0.0534645	0.0778443	0.141048	0.0349345	0.0100437	0.100648	0.116199
346	1.00176	1.00282	1.00388	1	0.695609	1.00278	1.00517	1.00636	0.987051	0.54199	1.00211	1.0059	1.0097	0.903788	0.480627	1.00303	0.860113	0.0766566	0.0547476	0.0778443	0.142546	0.0366173	0.0117698	0.101381	0.116911
348	1.00176	1.00282	1.00388	1	0.694611	1.00278	1.00516	1.00636	0.987042	0.540541	1.00337	1.00464	1.00843	0.904265	0.481288	1.00173	0.861652	0.0795504	0.0530595	0.0774497	0.144038	0.0382942	0.0121845	0.101856	0.117393
350	1.00176	1.00281	1.00387	1	0.694915	1.00278	1.00516	1.00635	0.987056	0.54216	1.00211	1.00337	1.00969	0.9047	0.481723	1.00173	0.863067	0.0803456	0.0529915	0.0799145	0.141423	0.0353557	0.0104758	0.0992235	0.114754
352	1.00176	1.00281	1.00387	1	0.695118	1.00278	1.00515	1.00634	0.987056	0.54105	1.00084	1.00337	1.00968	0.905176	0.482384	1.00345	0.863734	0.0823631	0.0521368	0.0790598	0.142608	0.0366332	0.0104666	0.100431	0.115948
354	1.00176	1.00281	1.00386	1	0.694527	1.00277	1.00515	1.00634	0.98709	0.542235	1.0021	1.00336	1.00841	0.905734	0.483493	1.00345	0.86497	0.0832614	0.0546308	0.080239	0.143355	0.0361656	0.011329	0.100431	0.115948
356	0.999649	1.00281	1.00386	1	0.69473	1.00277	1.00514	1.00633	0.987071	0.540451	1.0021	1.00336	1.00967	0.905259	0.482834	1.00345	0.866264	0.0832614	0.0554371	0.0797441	0.145652	0.04	0.013913	0.100301	0.11709
358	1.00175	1.0028	1.00386	1	0.69473	1.00277	1.00514	1.00633	0.987085	0.540959	1.00378	1.0063	1.01008	0.9053	0.484361	1.00345	0.867558	0.0832614	0.0541578	0.0797441	0.145217	0.0395652	0.0134783	0.100301	0.11709
360	1.00175	1.0028	1.00386	1	0.694343	1.00277	1.00514	1.00632	0.98709	0.543342	1.00252	1.00504	1.00881	0.905423	0.483731	1.00345	0.867558	0.0832614	0.0545377	0.0801023	0.145462	0.0399479	0.0138949	0.101075	0.117849
