# Supplementary material for: Acidic pH can attenuate immune killing through inactivation of perforin
Source: EMBO Rep. 2025 Jan 9;26(4):929–47. doi: 10.1038/s44319-024-00365-6 (PMC11850619; doi:10.1038/s44319-024-00365-6)
Supplement: Supplementary file 5 — Source data Fig. 3 [file 44319_2024_365_MOESM5_ESM.zip › Figure 3/3C/3C.xlsx]

## Sheet: Sheet1
Comparison between perforin pore formation on AFM samples, perforin induced SRBC lysis, and anti-CD19 CAR T immune killing at different pH.
% pore formation is quantified from AFM images and normalized to pH 7.4 (=100, average). % SRBC lysis (absolute values) was extracted from timelapse data at a PRF concentration of 0.15 µg/mL.
Immune killing values generated by fitting immune killing data from 51Cr release assays with Michaelis-Menten kinetics. Values normalized to pH 7.4 (=100 %).
N/A, not available
																AFM from fit
pH	% pore formation	% pore formation	% pore formation	% pore formation	% pore formation	% SRBC lysis	% Immune killing
7.4	64.1491	46.4611	128.677	142.008	118.705	99.8955	100
7	N/A	N/A	N/A	N/A	N/A	98.1508	N/A
6.5	19.0738	16.9746	127.996	80.8505	87.7872	66.7882	70.0455
6.3	N/A	N/A	N/A	N/A	N/A	N/A	60.8187
6.2	N/A	N/A	N/A	N/A	N/A	N/A	36.0499
6.1	N/A	N/A	N/A	N/A	N/A	N/A	20.0265									99.9668
6	1.58448	2.00469	10.6362	2.26054	0	10.9827	3.5226									99.1487
5.5	N/A	N/A	N/A	N/A	N/A	17.5431	N/A									66.6252
5	0	0	0	0	0	N/A	N/A									28.1858
																14.8232
																7.16371
																3.30833
																0.058609
