# Supplementary material for: Acidic pH can attenuate immune killing through inactivation of perforin
Source: EMBO Rep. 2025 Jan 9;26(4):929–47. doi: 10.1038/s44319-024-00365-6 (PMC11850619; doi:10.1038/s44319-024-00365-6)
Supplement: Supplementary file 5 — Source data Fig. 3 [file 44319_2024_365_MOESM5_ESM.zip › Figure 3/3D/3D.xlsx]

## Sheet: Sheet1
Left plot: Perforin (PRF) induced SRBC lysis upon incubation at different pH for 3 hours, with and without restoration of pH and addition of EGTA. Technical triplicate. Values are in percentage of cells lysed detected via change in turbidity.
PRF conc. (ug/mL)	pH 7.4 -> pH 7.4	pH 7.4 -> pH 7.4	pH 7.4 -> pH 7.4	pH 5.5 -> pH 5.5	pH 5.5 -> pH 5.5	pH 5.5 -> pH 5.5	pH 5.5 -> pH 7.4	pH 5.5 -> pH 7.4	pH 5.5 -> pH 7.4	pH 5.5 -> pH 7.4 + EGTA	pH 5.5 -> pH 7.4 + EGTA	pH 5.5 -> pH 7.4 + EGTA
1	99.8897	99.7374	99.302	-3.95004	0.22079	0.962558	101.585	99.6372	99.3035	0.601323	-4.43715	-6.98986
0.5	99.4763	100.083	96.7515	-4.14865	8.03674	-0.01082	101.116	99.4557	99.0132	-6.01323	-4.55872	-7.70985
0.25	100.028	97.3879	98.3623	-1.03716	3.00274	2.13061	100.705	98.0044	97.6782	0.060132	-2.97836	-3.86992
0.125	97.8223	92.2053	95.5433	0.551682	7.2419	1.22212	95.4198	95.767	92.5704	-1.14251	-1.7627	-5.66989
0.0625	80.6629	66.9139	86.9521	1.2137	5.4535	-1.56821	74.5743	72.1226	59.079	-3.12688	-1.33722	-6.68987
0.03125	45.2415	39.4804	26.4112	1.74331	4.45995	0.573208	33.6465	36.3233	22.3372	-3.84847	-1.21566	-3.14994
0.015625	17.6073	14.5345	11.7122	2.27293	3.13521	1.87104	9.27774	10.8043	3.82123	1.56344	-1.27644	-2.72995
0.007813	1.48164	2.1652	3.18813	2.27293	5.85092	-1.56821	2.52496	6.2689	0.454677	-0.96212	-2.00584	-7.10986
0.003906	-1.13707	0.990464	1.44305	2.67014	3.00274	-2.02245	0.2936	5.8456	-0.41598	-0.84185	-0.30391	-2.54995
0.001953	-3.20447	-2.81015	-0.03356	3.00115	3.59887	-1.95756	-0.41104	2.82201	1.03512	-1.98437	2.55288	-5.42989
0.000977	-3.41121	-3.08656	-1.17458	1.80951	0.022079	0.313642	0.469759	0.524088	-0.59011	-3.00661	-2.24897	-6.20988
Right plot: Perforin (PRF) induced SRBC lysis upon incubation at different pH for 6 hours, with and without restoration of pH and addition of EGTA. Technical triplicate. Values are in percentage of cells lysed detected via change in turbidity.
PRF conc. (ug/mL)	pH 7.4 -> pH 7.4	pH 7.4 -> pH 7.4	pH 7.4 -> pH 7.4	pH 5.5 -> pH 5.5	pH 5.5 -> pH 5.5	pH 5.5 -> pH 5.5	pH 5.5 -> pH 7.4	pH 5.5 -> pH 7.4	pH 5.5 -> pH 7.4	pH 5.5 -> pH 7.4 + EGTA	pH 5.5 -> pH 7.4 + EGTA	pH 5.5 -> pH 7.4 + EGTA
1	98.7523	98.2637	101.579	-0.30143	-13.9465	5.12426	100.023	98.2631	98.9227	0.753798	-3.29855	-3.29415
0.5	98.7523	98.6055	89.2244	-8.87534	-10.5135	0.637783	98.2681	98.6853	99.1595	-0.11597	-2.33897	-3.59453
0.25	98.2099	98.127	100.549	0.636345	-10.442	1.89136	96.9224	96.092	97.6796	0.579845	4.19815	-4.07513
0.125	97.1249	97.2384	98.7646	-0.50238	-8.7255	2.02331	74.3959	89.2771	91.5826	0.753798	3.65839	-3.11392
0.0625	83.6988	85.1391	77.8312	0.837297	-6.72293	5.65208	26.4174	52.8506	55.2969	-0.23194	-0.71968	-2.99377
0.03125	41.3182	40.9119	51.1325	1.30618	-8.0103	8.35716	11.4388	14.6751	27.239	2.08744	-1.61929	-3.174
0.015625	7.27815	7.62185	28.9636	0.502378	-7.43813	2.88102	5.41221	7.01592	11.3159	1.79752	-1.91916	-2.9337
0.007813	0.836309	0.922825	13.5896	1.17222	-6.86597	4.33253	2.83775	-0.04021	2.5552	-0.40589	-2.99868	-5.87741
0.003906	-1.40138	-1.40133	3.50034	6.66488	-6.36533	9.87464	2.5452	3.33709	7.34989	0.753798	-0.77966	-1.73218
0.001953	-2.82537	-2.63176	0.274537	1.44015	-7.29509	3.14493	1.31648	1.10566	0.246641	-0.23194	-3.77834	-1.73218
0.000977	-3.77469	-3.65712	0.411805	1.44015	-6.43685	1.69342	2.36967	-2.39225	0.956966	0.173953	-3.4185	-4.13521
