# Supplementary material for: Acidic pH can attenuate immune killing through inactivation of perforin
Source: EMBO Rep. 2025 Jan 9;26(4):929–47. doi: 10.1038/s44319-024-00365-6 (PMC11850619; doi:10.1038/s44319-024-00365-6)
Supplement: Supplementary file 6 — Source data Fig. 4 [file 44319_2024_365_MOESM6_ESM.zip]

Archive with 25 entries (17 files):
- Figure 4/
- Figure 4/4A/
- Figure 4/4A/4A TMH1-PRF APC, pH 5.5, -PRF +Ca.fcs
- Figure 4/4A/4A TMH1-PRF APC, pH 7.4, +PRF +Ca.fcs
- Figure 4/4A/4A TMH1-PRF APC, pH 7.4, +PRF -Ca.fcs
- Figure 4/4B/
- Figure 4/4B/4A TMH1-PRF APC, pH 5.5, +PRF +Ca.fcs
- Figure 4/4B/4A TMH1-PRF APC, pH 5.5, +PRF -Ca.fcs
- Figure 4/4B/4A TMH1-PRF APC, pH 5.5, -PRF +Ca.fcs
- Figure 4/4C/
- Figure 4/4C/4C pH 6 +D429A-PRF.fcs
- Figure 4/4C/4C pH 6 +WT-PRF.fcs
- Figure 4/4C/4C pH 6 -PRF.fcs
- Figure 4/4C/4C pH 7.4 +D429A-PRF.fcs
- Figure 4/4C/4C pH 7.4 +WT-PRF.fcs
- Figure 4/4C/4C pH 7.4 -PRF.fcs
- Figure 4/4D/
- Figure 4/4D/4D.xlsx
- Figure 4/4E/
- Figure 4/4E/4E, pH 6.png
- Figure 4/4E/4E, pH 7.5.png
- Figure 4/4F/
- Figure 4/4F/4F.xlsx
- Figure 4/4G/
- Figure 4/4G/4G.xlsx
