# Supplementary material for: Acidic pH can attenuate immune killing through inactivation of perforin
Source: EMBO Rep. 2025 Jan 9;26(4):929–47. doi: 10.1038/s44319-024-00365-6 (PMC11850619; doi:10.1038/s44319-024-00365-6)
Supplement: Supplementary file 6 — Source data Fig. 4 [file 44319_2024_365_MOESM6_ESM.zip › Figure 4/4D/4D.xlsx]

## Sheet: Sheet1
Increase of mean fluorescence intensity upon addition of perforin (WT or D429A mutant) to K562 cells (n=3 biological replicates) at pH 7.4 or pH 6 and subsequent antibody staining.
	pH 7.4	pH 7.4	pH 7.4	pH 6	pH 6	pH 6
WT	1786	600	258	1476	675	250
D429A	34	-4	-1	162	10	20
