# Supplementary material for: Acidic pH can attenuate immune killing through inactivation of perforin
Source: EMBO Rep. 2025 Jan 9;26(4):929–47. doi: 10.1038/s44319-024-00365-6 (PMC11850619; doi:10.1038/s44319-024-00365-6)
Supplement: Supplementary file 6 — Source data Fig. 4 [file 44319_2024_365_MOESM6_ESM.zip › Figure 4/4F/4F.xlsx]

## Sheet: Sheet1
Histograms of intersubunit distances of perforin assemblies formed at different pH, captured by negative stain electron microscopy.
	Counts	Counts
Bin centre (nm)	pH 7.4	pH 6
1	7	0
1.2	41	2
1.4	64	1
1.6	221	2
1.8	306	14
2	677	17
2.2	718	20
2.4	848	46
2.6	789	102
2.8	778	122
3	557	131
3.2	447	194
3.4	301	267
3.6	223	337
3.8	150	279
4	85	289
4.2	47	308
4.4	22	207
4.6	22	211
4.8	5	142
5	4	112
5.2	3	89
5.4	0	71
5.6	1	58
5.8	0	35
6	1	16
6.2	0	17
6.4	1	13
6.6	0	9
6.8	0	2
7	0	6
