# Supplementary material for: Acidic pH can attenuate immune killing through inactivation of perforin
Source: EMBO Rep. 2025 Jan 9;26(4):929–47. doi: 10.1038/s44319-024-00365-6 (PMC11850619; doi:10.1038/s44319-024-00365-6)
Supplement: Supplementary file 6 — Source data Fig. 4 [file 44319_2024_365_MOESM6_ESM.zip › Figure 4/4G/4G.xlsx]

## Sheet: Sheet1
Histograms of subunits per perforin assembly formed at different pH, captured by negative stain electron microscopy.
	Counts	Counts	Counts
	pH 7.4	pH 7.4	pH 6
Bin lower boundary, no. of subunits	Arcs	Rings	Arcs
0	0	0	0
2	2	0	146
4	64	0	543
6	87	0	281
8	81	0	49
10	61	0	7
12	64	0	1
14	49	0	0
16	30	1	1
18	28	3	0
20	21	15	0
22	3	7	0
24	4	23	0
26	0	18	0
28	0	13	0
30	0	2	0
32	1	2	0
34	0	1	0
36	0	1	0
38	0	0	0
40	0	0	0
